# Supplementary material for: Bovine tuberculosis prevalence and risk factors in selected districts of Bangladesh
Source: PLoS One. 2020 Nov 10;15(11):e0241717. doi: 10.1371/journal.pone.0241717 (PMC7654795; doi:10.1371/journal.pone.0241717)
Supplement: S1 File — (TXT) [file pone.0241717.s008.txt]

model {
#y=results from a binomial distribution with parameters 'ap' and 'n'
#ap=apparent prevalence
#n=sample size
y  ~ dbin(ap,n)
#Se-Sensitivity of SICTT (71%)
#Sp=specificity of SICTT (98.6%)
#p=True prevalence
ap<-p*Se+(1-p)* (1-Sp)
p  ~ dbeta(1,1)#
Se ~ dbeta(16.69,7.41)
Sp ~ dbeta(33.34,1.46)

}
#Data
list(n=1865,y=210)
